# Supplementary material for: Transcutaneous Spinal Cord Stimulation Improves Upper and Lower Limbs’ Motor and Sensory Function in a Subject with Central Cord Syndrome: A Case Report
Source: Neurol Int. 2026 Feb 10;18(2):31. doi: 10.3390/neurolint18020031 (PMC12943448; doi:10.3390/neurolint18020031)
Supplement: Supplementary file 1 [file neurolint-18-00031-s001.zip]

Archive with 1 entries (1 files):
- Stepping on treadmill.MP4
